# Supplementary material for: H-1 Parvovirus-Induced Oncolysis and Tumor Microenvironment Immune Modulation in a Novel Heterotypic Spheroid Model of Cutaneous T-Cell Lymphoma
Source: Cancers (Basel). 2024 Jul 30;16(15):2711. doi: 10.3390/cancers16152711 (PMC11311363; doi:10.3390/cancers16152711)
Supplement: Supplementary file 1 [file cancers-16-02711-s001.zip]

Archive with 1 entries (1 files):
- cancers-3099318-supplementary.pdf
